# Supplementary material for: No evidence for negative impacts of acute sulfoxaflor exposure on bee olfactory conditioning or working memory
Source: PeerJ. 2019 Aug 12;7:e7208. doi: 10.7717/peerj.7208 (PMC6694785; doi:10.7717/peerj.7208)
Supplement: Supplemental Information 1 [file peerj-07-7208-s003.xlsx]

## Sheet: bumblebee_learning_data
Subject	treatment	colony	trial number	bee had first positive response	learnt yes/no	learning level (number of positive responses)	bee size
14	10ppb	1	15	0	0	0	4.56667
20	10ppb	1	15	0	0	0	4.79
26	10ppb	1	15	0	0	0	5.22667
39	10ppb	1	15	0	0	0	5.05
48	10ppb	4	15	0	0	0	5.57667
50	10ppb	4	15	0	0	0	5.75667
60	10ppb	1	15	0	0	0	3.94333
77	10ppb	4	8	1	1	4	5.14333
88	10ppb	1	15	0	0	0	5.16
95	10ppb	1	13	1	1	1	5.41667
119	10ppb	3	11	1	1	1	5.02667
138	10ppb	5	15	0	0	0	5.18
143	10ppb	5	4	1	1	8	5.21333
144	10ppb	5	4	1	1	4	4.64333
158	10ppb	2	14	1	1	1	5.2
163	10ppb	5	8	1	1	6	4.95667
164	10ppb	5	10	1	1	1	5.26333
178	10ppb	5	15	0	0	0	5.24667
184	10ppb	2	15	0	0	0	5.34
188	10ppb	2	9	1	1	6	5.02
200	10ppb	5	12	1	1	1	5.66333
206	10ppb	2	15	0	0	0	5.02
218	10ppb	5	15	0	0	0	5.10667
221	10ppb	5	13	1	1	1	4.53667
7	2.4ppb	1	15	0	0	0	5.12667
21	2.4ppb	1	15	0	0	0	4.67
49	2.4ppb	4	10	1	1	2	4.55667
55	2.4ppb	4	5	1	1	4	6.2
58	2.4ppb	1	15	0	0	0	4.76333
63	2.4ppb	3	15	0	0	0	5.09667
72	2.4ppb	4	15	0	0	0	4.87333
82	2.4ppb	3	15	0	0	0	5.44333
90	2.4ppb	3	11	1	1	4	5.06667
96	2.4ppb	1	15	0	0	0	4.13667
115	2.4ppb	1	15	0	0	0	4.66
116	2.4ppb	1	15	0	0	0	5.04333
122	2.4ppb	5	8	1	1	1	5.05333
124	2.4ppb	5	8	1	1	5	5.31
126	2.4ppb	5	15	0	0	0	4.26333
151	2.4ppb	5	10	1	1	4	4.68333
174	2.4ppb	5	12	1	1	1	4.58333
175	2.4ppb	5	8	1	1	6	4.62333
182	2.4ppb	2	10	1	1	5	5.52333
189	2.4ppb	2	7	1	1	6	5.18333
196	2.4ppb	5	15	0	0	0	5.04667
198	2.4ppb	5	12	1	1	1	4.66333
214	2.4ppb	5	15	0	0	0	5.11667
219	2.4ppb	5	15	0	0	0	4.53667
226	2.4ppb	5	12	1	1	3	4.77667
234	2.4ppb	2	15	0	0	0	5.23333
15	250ppb	1	15	0	0	0	5.44
31	250ppb	1	15	0	0	0	4.46
46	250ppb	4	15	0	0	0	5.05333
51	250ppb	4	15	0	0	0	5.43333
52	250ppb	4	15	0	0	0	4.72333
53	250ppb	4	15	0	0	0	4.74667
61	250ppb	1	15	0	0	0	5.06333
68	250ppb	3	14	1	1	1	4.28
78	250ppb	4	11	1	1	1	5.38
81	250ppb	3	15	0	0	0	5.17333
85	250ppb	1	15	0	0	0	5.10667
98	250ppb	1	15	1	1	1	4.79667
101	250ppb	1	14	1	1	1	5.21667
106	250ppb	1	15	0	0	0	3.93667
125	250ppb	5	9	1	1	4	5.16667
134	250ppb	5	8	1	1	1	4.56333
142	250ppb	5	15	0	0	0	4.98333
145	250ppb	5	4	1	1	7	4.93667
149	250ppb	5	11	1	1	4	5.24
153	250ppb	2	9	1	1	3	4.69
156	250ppb	2	15	1	1	1	5.16
168	250ppb	5	8	1	1	7	4.94
171	250ppb	5	8	1	1	4	5.31333
185	250ppb	2	15	0	0	0	4.71
194	250ppb	5	10	1	1	3	4.92333
203	250ppb	5	9	1	1	5	5.22667
228	250ppb	5	6	1	1	7	5.11333
231	250ppb	5	14	1	1	2	4.83
238	250ppb	2	11	1	1	4	4.45333
3	Control	1	15	0	0	0	5.45
11	Control	1	15	0	0	0	4.60333
12	Control	1	15	0	0	0	4.98333
44	Control	4	15	0	0	0	5.75
47	Control	4	15	0	0	0	6
56	Control	1	15	0	0	0	5.11
64	Control	3	12	1	1	1	4.71667
66	Control	3	12	1	1	1	5.59667
67	Control	3	15	0	0	0	5.00333
71	Control	3	10	1	1	6	4.82667
73	Control	4	8	1	1	2	5.33333
76	Control	4	15	0	0	0	5.13
79	Control	3	15	0	0	0	4.59667
99	Control	1	15	0	0	0	3.92667
121	Control	3	15	0	0	0	5.61667
131	Control	5	15	0	0	0	4.48
150	Control	5	9	1	1	5	5.01
160	Control	5	10	1	1	3	4.59
166	Control	2	10	1	1	4	5.15667
173	Control	5	8	1	1	5	5.29333
204	Control	5	6	1	1	3	5.27667
224	Control	5	15	1	1	1	4.23333
229	Control	5	15	0	0	0	4.98333

## Sheet: bumblebee_memory_3H
Subject	treatment	colony	Bee responded positively 3H	Bee size
77	10ppb	4	0	5.14333
95	10ppb	1	0	5.41667
119	10ppb	3	0	5.02667
143	10ppb	5	0	5.21333
144	10ppb	5	1	4.64333
158	10ppb	2	0	5.2
163	10ppb	5	0	4.95667
164	10ppb	5	0	5.26333
188	10ppb	2	0	5.02
200	10ppb	5	0	5.66333
221	10ppb	5	0	4.53667
49	2.4ppb	4	0	4.55667
55	2.4ppb	4	0	6.2
90	2.4ppb	3	0	5.06667
122	2.4ppb	5	0	5.05333
124	2.4ppb	5	1	5.31
151	2.4ppb	5	0	4.68333
174	2.4ppb	5	0	4.58333
175	2.4ppb	5	0	4.62333
182	2.4ppb	2	1	5.52333
189	2.4ppb	2	0	5.18333
198	2.4ppb	5	0	4.66333
226	2.4ppb	5	1	4.77667
68	250ppb	3	0	4.28
78	250ppb	4	0	5.38
98	250ppb	1	0	4.79667
101	250ppb	1	0	5.21667
125	250ppb	5	1	5.16667
134	250ppb	5	1	4.56333
145	250ppb	5	0	4.93667
149	250ppb	5	1	5.24
153	250ppb	2	0	4.69
156	250ppb	2	0	5.16
168	250ppb	5	1	4.94
171	250ppb	5	1	5.31333
194	250ppb	5	0	4.92333
203	250ppb	5	1	5.22667
228	250ppb	5	0	5.11333
231	250ppb	5	0	4.83
238	250ppb	2	0	4.45333
64	Control	3	0	4.71667
66	Control	3	0	5.59667
71	Control	3	1	4.82667
73	Control	4	0	5.33333
150	Control	5	1	5.01
160	Control	5	0	4.59
166	Control	2	0	5.15667
173	Control	5	0	5.29333
204	Control	5	0	5.27667
224	Control	5	0	4.23333

## Sheet: bumblebee_memory_24H
Subject	treatment	colony	Bee responded positively 24H	Bee size
77	10ppb	4	0	5.14333
95	10ppb	1	0	5.41667
143	10ppb	5	1	5.21333
144	10ppb	5	0	4.64333
158	10ppb	2	0	5.2
163	10ppb	5	0	4.95667
164	10ppb	5	0	5.26333
188	10ppb	2	1	5.02
221	10ppb	5	0	4.53667
55	2.4ppb	4	0	6.2
90	2.4ppb	3	0	5.06667
122	2.4ppb	5	0	5.05333
124	2.4ppb	5	0	5.31
151	2.4ppb	5	1	4.68333
174	2.4ppb	5	1	4.58333
175	2.4ppb	5	0	4.62333
182	2.4ppb	2	1	5.52333
189	2.4ppb	2	1	5.18333
198	2.4ppb	5	0	4.66333
226	2.4ppb	5	0	4.77667
68	250ppb	3	0	4.28
78	250ppb	4	0	5.38
98	250ppb	1	0	4.79667
125	250ppb	5	0	5.16667
134	250ppb	5	0	4.56333
145	250ppb	5	0	4.93667
149	250ppb	5	0	5.24
153	250ppb	2	1	4.69
156	250ppb	2	0	5.16
168	250ppb	5	1	4.94
171	250ppb	5	0	5.31333
228	250ppb	5	0	5.11333
231	250ppb	5	0	4.83
238	250ppb	2	0	4.45333
64	Control	3	0	4.71667
66	Control	3	0	5.59667
71	Control	3	0	4.82667
150	Control	5	1	5.01
160	Control	5	0	4.59
166	Control	2	0	5.15667
173	Control	5	1	5.29333
204	Control	5	0	5.27667
224	Control	5	0	4.23333
